# Supplementary material for: Promising Novel Method of Acetylation Modification for Regulating Fatty Acid Metabolism in Brassica napus L
Source: Biology (Basel). 2022 Mar 22;11(4):483. doi: 10.3390/biology11040483 (PMC9029296; doi:10.3390/biology11040483)
Supplement: Supplementary file 1 [file biology-11-00483-s001.zip]

Archive with 1 entries (1 files):
- biology-1592468-supplementary.pdf
